# Supplementary material for: Cuprous Halide Coordination Polymer for Efficient NIR-I Photothermal Effect and Photo-Thermo-Electric Conversion
Source: Molecules. 2024 Dec 21;29(24):6034. doi: 10.3390/molecules29246034 (PMC11678656; doi:10.3390/molecules29246034)
Supplement: Supplementary file 1 [file molecules-29-06034-s001.zip]

Archive with 1 entries (1 files):
- molecules-3354441-supplementary.pdf
